# Supplementary material for: A Qualitative Study on Gendered Barriers to Livestock Vaccine Uptake in Kenya and Uganda and Their Implications on Rift Valley Fever Control
Source: Vaccines (Basel). 2019 Aug 8;7(3):86. doi: 10.3390/vaccines7030086 (PMC6789819; doi:10.3390/vaccines7030086)
Supplement: Supplementary file 1 [file vaccines-07-00086-s001.zip]

Archive with 4 entries (4 files):
- Supplementary Material 4- Arua Pairwise Ranking Data.xlsx
- Supplementary Material 1- Murang'a Pairwise Ranking Data.xlsx
- Supplementary Material 2- Kwale Pairwise Ranking Data.xlsx
- Supplementary Material 3- Ibanda  Pairwise  Ranking Data.xlsx
