# Supplementary material for: A Qualitative Study on Gendered Barriers to Livestock Vaccine Uptake in Kenya and Uganda and Their Implications on Rift Valley Fever Control
Source: Vaccines (Basel). 2019 Aug 8;7(3):86. doi: 10.3390/vaccines7030086 (PMC6789819; doi:10.3390/vaccines7030086)
Supplement: Supplementary file 1 [file vaccines-07-00086-s001.zip › Supplementary Material 4- Arua Pairwise Ranking Data.xlsx]

## Sheet: Men Pairwise
Inhibitor M	Odroa	Akinio	Ariwara	Emvenga	Foria	Kwili	Kaligo	Total FGDs
Laziness	2	1	0	0	0	0	0	3
Poor communication of vaccination information	5	2	0	0	0	0	0	2
Expensive cost of vaccine (lack of money)	9	2	6	2	3	3	4	7
Long distances to vaccination point	4	0	0	1	0	0	0	3
Having limited knowledge on the importance of vaccines	2	2	0	4	0	0	2	5
Lack of sufficient quantities of vaccines	8	0	5	0	0	1	2	4
Difficulties in restraining animals	2	0	0	0	0	0	0	1
Poor access roads to vaccination points	9	0	0	0	0	0	0	1
Lack of trust in veterinary officers	7	0	1	0	0	0	0	2
Unqualified veterinary personnel	8	0	0	0	0	0	0	1
Ineffective vaccines	10	0	0	0	0	0	0	1
Use of a single needle for many animals	0	0	0	0	0	0	0	1
Limited time for vaccination	0	3	0	0	0	0	0	1
Women's fear of taking animals to vaccination points	0	0	3	0	0	0	0	1
Belief that only men can take animals for vaccination	0	0	3	0	0	0	0	1
Low or lack of valuing livestock vaccination	0	0	4	0	0	0	0	1
Fear of vaccine side effect	0	0	0	0	0	0	0	1
Few/no veterinary personnel	0	0	0	3	2	3	2	4
Having no vaccination program	0	0	0	0	1	5	0	2
Lack of cattle crushes	0	0	0	0	0	6	0	1
Lack of cold chain mechanisms	0	0	0	0	0	0	0	1
Underdosing of animals	0	0	0	0	0	2	0	1
A yellow cell with a zero in it means that the barrier was not identidied in the FGD
A zero in a white cell means that the barrier had a score of zero in the pairwise ranking exercise

## Sheet: Women Pairwise 
Inhibitor	Odroa	Akinio	Ariwara	Emvenga	Foria	Kwili	Kaligo	Total FGDs
Long distance to vaccination points	1	0	1	1	0	0	0	3
Poor communication on vaccination	3	4	0	4	0	0	0	3
Inadequate quantities of vaccines	7	0	0	0	2	0	0	2
Laziness	1	0	0	0	0	0	0	1
Difficulty in restraining animals	2	0	0	0	1	0	0	2
Poor access roads to vaccination points	6	0	0	0	0	0	0	1
Lack of knowledge of vacines and their importance	5	3	3	5	1	4	0	6
Difficulties with herding cattle to vaccination points	3	0	0	0	0	0	0	1
Having no/few veterinary officers locally	0	5	3	2	0	4	0	4
Poor local leadership	0	1	1	0	0	0	0	2
Lack of interest in vaccination	0	1	0	0	0	0	0	1
Expensive cost of vaccine (lack of money to buy)	0	1	2	3	3	1	4	6
Livestock ownership disputes	0	0	0	0	3	0	2	2
Drunkardness	0	0	0	0	0	0	0	1
Preference for curative treatment to vaccination	0	0	0	0	0	0	3	1
Use of single needle	0	0	0	0	0	0	0	0
A yellow cell with a zero in it means that the barrier was not identidied in the FGD
A zero in a white cell means that the barrier had a score of zero in the pairwise ranking exercise

## Sheet: Combined list
Inhibitor	Odroa M	Odroa W	Akinio M	Akinio W	Ariwara M	Ariwara W	Emvenga M	Emvenga W	Foria M	Foria W	Kwili M	Kwili W	Kaligo M	Kaligo W	Total FGDs
Laziness	2	1	1	0	0	0	0	0	0	0	0	0	0	0	4
Poor communication of vaccination information	5	3	2	4	0	0	0	4	0	0	0	0	0	0	5
Expensive cost of vaccine (lack of money)	9	0	2	1	6	2	2	3	3	3	3	1	4	4	13
Long distances to vaccination point	4	1	0	0	0	1	1	1	0	0	0	0	0	0	6
Lack of knowledge on the improtance of vaccines	2	5	2	3	0	3	4	5	0	1	0	4	2	0	11
Lack of sufficient/innadequate quantities of vaccines	8	7	0	0	5	0	0	0	0	2	1	0	2	0	6
Difficulties in restraining animals	2	2	0	0	0	0	0	0	0	1	0	0	0	0	3
Poor access roads to vaccination points	9	6	0	0	0	0	0	0	0	0	0	0	0	0	2
Mistrust of veterinary personnel	7	0	0	0	1	0	0	0	0	0	0	0	0	0	2
Unqualified veterinary personnel	8	0	0	0	0	0	0	0	0	0	0	0	0	0	1
Ineffective vaccines	10	0	0	0	0	0	0	0	0	0	0	0	0	0	1
Use of a single needle for many animals	0	0	0	0	0	0	0	0	0	0	0	0	0	0	2
Limited time for vaccination	0	0	3	0	0	0	0	0	0	0	0	0	0	0	1
Women's fear of taking animals to vaccination points	0	0	0	0	3	0	0	0	0	0	0	0	0	0	1
Belief that only men can take animals for vaccination	0	0	0	0	3	0	0	0	0	0	0	0	0	0	1
Low or lack of valuing livestock vaccination	0	0	0	0	4	0	0	0	0	0	0	0	0	0	1
Fear of vaccine side effect	0	0	0	0	0	0	0	0	0	0	0	0	0	0	1
Few/no veterinary personnel locally	0	0	0	5	0	3	3	2	2	0	3	4	2	0	8
Having no vaccination program	0	0	0	0	0	0	0	0	1	0	5	0	0	0	2
Lack of cattle crushes	0	0	0	0	0	0	0	0	0	0	6	0	0	0	1
Lack of cold chain mechanisms	0	0	0	0	0	0	0	0	0	0	0	0	0	0	1
Underdosing of animals	0	0	0	0	0	0	0	0	0	0	2	0	0	0	1
Difficulties with herding cattle to vaccination points	0	3	0	0	0	0	0	0	0	0	0	0	0	0	3
Poor local leadership	0	0	0	1	0	1	0	0	0	0	0	0	0	0	2
Lack of interest in vaccination	0	0	0	1	0	0	0	0	0	0	0	0	0	0	2
Livestock ownership disputes	0	0	0	0	0	0	0	0	0	3	0	0	0	2	2
Drunkardness	0	0	0	0	0	0	0	0	0	0	0	0	0	0	1
Preference for curative treatment to vaccination	0	0	0	0	0	0	0	0	0	0	0	0	0	3	1
Lack of knowledge on vaccines	0	0	0	0	0	0	0	0	0	0	0	4	0	0	2
A yellow cell with a zero in it means that the barrier was not identidied in the FGD
A zero in a white cell means that the barrier had a score of zero in the pairwise ranking exercise

## Sheet: Men Ranking
Inhibitor M	Odroa	Akinio	Ariwara	Emvenga	Foria	Kwili	Kaligo	Total FGDs
Laziness	9	5	0	5	0	0	0	3
Poor communication of vaccination information	7	2	0	0	0	0	0	2
Expensive cost of vaccine (lack of money)	2	2	1	3	1	3	1	7	1
Long distances to vaccination point	8	0	0	4	0	0	5	3
Having limited knowledge on the importance of vaccines	9	2	0	1	4	0	2	5
Lack of sufficient quantities of vaccines	4	0	2	0	0	6	2	4
Difficulties in restraining animals	9	0	0	0	0	0	0	1
Poor access roads to vaccination points	2	0	0	0	0	0	0	1
Lack of trust in veterinary officers	6	0	6	0	0	0	0	1
Unqualified veterinary personnel	4	0	0	0	0	0	0	1
Ineffective vaccines	1	0	0	0	0	0	0	1
Use of a single needle for many animals	12	0	0	0	0	0	0	1
Limited time for vaccination	0	1	0	0	0	0	0	1
Women's fear of taking animals to vaccination points	0	0	4	0	0	0	0	1
Belief that only men can take animals for vaccination	0	0	4	0	0	0	0	1
Low or lack of valuing livestock vaccination	0	0	3	0	0	0	0	1
Fear of vaccine side effect	0	0	7	0	0	0	0	1
Few/no veterinary personnel	0	0	0	2	2	3	2	4
Having no vaccination program	0	0	0	0	3	2	0	2
Lack of cattle crushes	0	0	0	0	0	1	0	1
Lack of cold chain mechanisms	0	0	0	0	0	7	0	1
Underdosing of animals	0	0	0	0	0	5	0	1
A yellow cell with a zero in it means that the barrier was not identidied in the FGD
A zero in a white cell means that the barrier had a score of zero in the pairwise ranking exercise

## Sheet: Women Ranking
Inhibitor	Odroa	Akinio	Ariwara	Emvenga	Foria	Kwili	Kaligo	Total FDS	Ranking
Long distance to vaccination points	7	0	4	5	0	0	0	3
Poor communication on vaccination	4	2	0	5	0	0	0	3
Inadequate quantities of vaccines	1	0	0	0	3	0	0	2
Laziness	7	0	0	0	0	0	0	1
Difficulty in restraining animals	6	0	0	0	4	0	0	2
Poor access roads to vaccination points	2	0	0	0	0	0	0	1
Lack of knowledge of vacines and their importance	3	3	4	1	4	1	0	6	2
Difficulties with herding cattle to vaccination points	4	0	0	0	0	0	0	1
Having no/few veterinary officers locally	0	3	1	4	0	1	0	4	3
Poor local leadership	0	4	2	0	0	0	0	2
Lack of interest in vaccination	0	4	0	0	0	0	4	1
Expensive cost of vaccine (lack of money to buy)	0	4	2	3	1	3	1	6	1
Livestock ownership disputes	0	0	0	0	1	0	3	2
Drunkardness	0	0	0	0	0	4	0	1
Preference for curative treatment to vaccination	0	0	0	0	0	0	2	1
Use of single needle	0	0	0	0	0	0	4	0
A yellow cell with a zero in it means that the barrier was not identidied in the FGD
A zero in a white cell means that the barrier had a score of zero in the pairwise ranking exercise
