# Supplementary material for: A Qualitative Study on Gendered Barriers to Livestock Vaccine Uptake in Kenya and Uganda and Their Implications on Rift Valley Fever Control
Source: Vaccines (Basel). 2019 Aug 8;7(3):86. doi: 10.3390/vaccines7030086 (PMC6789819; doi:10.3390/vaccines7030086)
Supplement: Supplementary file 1 [file vaccines-07-00086-s001.zip › Supplementary Material 1- Murang'a Pairwise Ranking Data.xlsx]

## Sheet: Men
	Barrier	Kahaini	Ngararia	Kibereke	Mumbu	Irigiro	Wathiani	Gathuri	Total FGDs
1	Cost of vaccine	3	3	10	8	5	6	6	7
2	Choice of place of vaccination	5	4	9	10	4	9	5	7
3	Fear of disease spread through animal contact	1	7	8	5	3	5	4	7
4	Fear of disease spread through sharing of 1 needle for many animals	2	6	6	1	2	1	1	7
5	Disinterest in vaccines	0	1	6	5	5	7	2	6
6	Bad eye belief (Githemengu)	0	0	0	4	1	3	3	4
7	Shame of having an unhealthy animal	0	0	1	0	0	0	0	1
8	Vaccine side effect	0	5	4	4	7	1	0	6
9	Religious belief	0	0	0	0	0	2	0	5
10	Safety and security of the animal	4	0	3	3	0	0	0	3
11	Time of vaccination information receipt	0	2	0	0	0	0	0	1
12	Waiting time at vaccination points	0	0	4	0	0	0	0	1
13	Domestic responsibilities burden	0	0	4	0	0	0	0	1
14	Farmer unavailability	0	0	0	7	0	8	0	2
15	Lack of vaccination information	0	0	0	9	0	0	0	1
16	Herbal medicine use	0	0	0	0	0	4	0	1
	A yellow cell with a zero in it means that the barrier was not identidied in the FGD
	A zero in a white cell means that the barrier had a score of zero in the pairwise ranking exercise

## Sheet: Women 
	Barrier	Kahaini	Ngararia	Kibereke	Mumbu	Irigiro	Wathiani	Gathuri	Total FGDs
1	Cost of vaccine	0	3	4	5	3	6	4	7
2	Choice of place of vaccination	1	3	8	5	4	10	6	7
3	Fear of disease spread through animal contact	3	0	0	4	0	10	1	4
4	Fear of disease spread through sharing of 1 needle for many animals	2	3	3	4	3	10	0	6
5	Disinterest in vaccines	0	1	7	1	0	4	1	5
6	Bad eye belief (Githemengu)	0	0	1	1	1	1	3	5
7	Shame of having an unhealthy animal	0	0	2	0	0	0	0	1
8	Vaccine side effect	0	5	0	1	4	8	2	5
9	Religious belief	0	0	0	0	0	0	0	4
10	Safety and security of the animal	0	0	4	0	0	0	0	1
11	Waiting time at vaccination points	0	0	6	0	0	6	4	3
12	Farmer unavailability	0	6	0	0	0	3	0	2
13	Lack of vaccination information	0	0	0	0	5	0	0	1
14	Limited livestock vaccine	0	0	0	0	0	5	0	1
15	Perception that no vaccine is administered	0	0	0	0	0	3	0	1
	A yellow cell with a zero in it means that the barrier was not identidied in the FGD
	A zero in a white cell means that the barrier had a score of zero in the pairwise ranking exercise

## Sheet: Combined
	Barrier	Kahaini M	Kahaini W	Ngararia M	Ngararia W	Kibereke M	Kibereke W	Mumbu M	Mumbu W	Irigiro M	Irigiro W	Wathiani M	Wathiani W	Gathuri M	Gathuri W	Total FGDS
1	Cost of vaccine	3	0	3	3	10	4	8	5	5	3	6	6	6	4	14
2	Choice of place of vaccination	5	1	4	3	9	8	10	5	4	4	9	10	5	6	14
3	Fear of disease spread through animal contact	1	3	7	0	8	0	5	4	3	0	5	10	4	1	11
4	Fear of disease spread through sharing of 1 needle for many animals	2	2	6	3	6	3	1	4	2	3	1	10	1	0	13
5	Disinterest in vaccines	0	0	1	1	6	7	5	1	5	0	7	4	2	1	11
6	Bad eye belief (Githemengu)	0	0	0	0	0	1	4	1	1	1	3	1	3	3	9
7	Shame of having an unhealthy animal	0	0	0	0	1	2	0	0	0	0	0	0	0	0	3
8	Vaccine side effect	0	0	5	5	4	0	4	1	7	4	1	8	0	2	11
9	Religious belief	0	0	0	0	0	0	0	0	0	0	0	0	0	0	9
10	Safety and security of the animal	4	0	0	0	3	4	3	0	0	0	0	0	0	0	4
11	Time of vaccination information receipt	0	0	2	0	0	0	0	0	0	0	0	0	0	0	1
12	Waiting time at vaccination points	0	0	0	0	4	6	0	0	0	0	0	6	0	4	4
13	Domestic responsibilities burden	0	0	0	0	4	0	0	0	0	0	0	0	0	0	1
14	Farmer unavailability	0	0	0	6	0	0	7	0	0	0	8	3	0	0	4
15	Lack of vaccination information	0	0	0	0	0	0	9	0	0	5	0	0	0	0	2
16	Herbal medicine use	0	0	0	0	0	0	0	0	0	0	4	0	0	0	1
17	Limited vaccine	0	0	0	0	0	0	0	0	0	0	0	5	0	0	1
18	Perception that no vaccine is administered	0	0	0	0	0	0	0	0	0	0	0	3	0	0	1
	A yellow cell with a zero in it means that the barrier was not identidied in the FGD
	A zero in a white cell means that the barrier had a score of zero in the pairwise ranking exercise

## Sheet: Men Ranking
Barrier	Kahaini	Ngararia	Kibereke	Mumbu	Irigiro	Wathiani	Gathuri	Total FGDs	Ranking
Cost of vaccine	3	5	1	3	2	4	1	7	2
Choice of place of vaccination	1	4	2	1	4	1	2	7	1
Fear of disease spread through animal contact	5	1	3	5	5	5	3	7
Fear of disease spread through sharing of 1 needle for many animals	4	2	4	10	6	9	6	7
Disinterest in vaccines	0	7	4	5	2	3	5	6
Bad eye belief (Githemengu)	0	0	0	7	7	7	4	4
Shame of having an unhealthy animal	0	0	10	0	0	0	7	1
Vaccine side effect	6	3	6	7	1	9	0	6
Religious belief	0	8	11	11	8	8	0	5
Safety and security of the animal	2	0	0	9	0	0	0	3
Time of vaccination information receipt	0	6	0	0	0	0	0	1
Waiting time at vaccination points	0	0	6	0	0	0	0	1
Domestic responsibilities burden	0	0	6	0	0	0	0	1
Farmer unavailability	0	0	0	4	0	2	0	2
Lack of vaccination information	0	0	0	2	0	0	0	1
Herbal medicine use	0	0	0	0	0	6	0	1
A yellow cell with a zero in it means that the barrier was not identidied in the FGD
A zero in a white cell means that the barrier had a score of zero in the pairwise ranking exercise

## Sheet: Women Ranking
	Barrier	Kahaini	Ngararia	Kibereke	Mumbu	Irigiro	Wathiani	Gathuri	Total FGDs	Ranking
1	Cost of vaccine	4	3	4	1	4	5	2	7
2	Choice of place of vaccination	3	3	1	1	2	1	1	7	1
3	Fear of disease spread through animal contact	1	0	0	3	0	1	6	4
4	Fear of disease spread through sharing of 1 needle for many animals	2	3	6	3	4	1	0	6
5	Disinterest in vaccines	0	6	2	5	0	8	6	5
6	Bad eye belief (Githemengu)	0	0	8	5	6	10	4	5
7	Shame of having an unhealthy animal	0	0	7	0	0	0	0	1
8	Vaccine side effect	0	2	0	5	2	4	5	5
9	Religious belief	0	7	9	0	7	11	0	4
10	Safety and security of the animal	0	0	4	0	0	0	0	1
11	Waiting time at vaccination points	0	0	3	0	0	5	2	3
12	Farmer unavailability	0	1	0	0	0	9	0	2
13	Lack of vaccination information	0	0	0	0	1	0	0	1
14	Limited livestock vaccine	0	0	0	0	0	7	0	1
15	Perception that no vaccine is administered	0	0	0	0	0	9	0	1
	A yellow cell with a zero in it means that the barrier was not identidied in the FGD
	A zero in a white cell means that the barrier had a score of zero in the pairwise ranking exercise
