# Supplementary material for: A Qualitative Study on Gendered Barriers to Livestock Vaccine Uptake in Kenya and Uganda and Their Implications on Rift Valley Fever Control
Source: Vaccines (Basel). 2019 Aug 8;7(3):86. doi: 10.3390/vaccines7030086 (PMC6789819; doi:10.3390/vaccines7030086)
Supplement: Supplementary file 1 [file vaccines-07-00086-s001.zip › Supplementary Material 2- Kwale Pairwise Ranking Data.xlsx]

## Sheet: Men
	Barrier	Dzivani	Kinondo	Kirewe	Kiwegu	Mwalewa	Vingujini	Wamasa	Mwachipanga	Total FGDs
1	Long distances to vaccination points	0	0	0	5	7	3	5	3	8
2	Lack of a vaccination crush(es)/dips	3	3	5	4	6	5	8	0	7
3	Lack of paths to move livestock in the cropping season	2	0	2	4	0	1	0	0	4
4	Lack of vaccination information	1	3	4	6	8	4	7	0	8
5	Lack of veterinary officers	0	4	0	8	0	6	0	0	3
6	Mistrust of vaccines (no faith)	0	2	7	0	3	0	0	5	5
7	Disinterest in vaccines	0	3	7	1	4	2	0	2	6
8	Short vaccination time	0	0	2	5	0	0	2	0	3
9	Fear of animal loss	0	0	5	2	0	0	0	4	3
10	Lack of someone to take the animals for vaccination	0	0	4	0	0	0	0	0	1
11	Fear of disease spread through animal contact	0	0	0	0	1	0	1	5	4
12	Dip/crush use charges	0	0	0	0	5	0	0	1	3
13	Fear of witchcraft done on the animals	0	0	0	0	0	0	0	0	1
14	Vaccine side effects	0	0	0	0	2	0	0	0	1
15	Water shortage	0	0	0	0	0	0	2	0	1
16	Delayed/ late vaccination	0	0	0	0	0	0	2	0	1
17	Limited vaccines	0	0	0	0	0	0	4	0	1
	A yellow cell with a zero in it means that the barrier was not identidied in the FGD
	A zero in a white cell means that the barrier had a score of zero in the pairwise ranking exercise

## Sheet: Women 
	Barrier	Dzivani	Kinondo	Kirewe	Kiwegu	Mwalewa	Vingujini	Wamasa	Mwachipanga	Total FGDs
1	Long distances to vaccination points	0	3	6	4	6	5	3	2	8
2	Lack of paths to move livestock in the cropping season	2	0	2	0	2	0	0	0	3
3	Lack of a vaccination crush(es)/dips	3	4	6	5	5	5	4	0	7
4	Lack of vaccination information	1	5	0	6	11	2	0	5	6
5	Lack of veterinary officers	4	1	0	0	0	0	0	0	2
6	Disinterest in vaccines	0	0	5	0	5	3	6	5	6
7	Long waiting time for vaccine delivery	0	2	0	1	8	0	0	0	3
8	Mistrust of vaccines (no faith)	0	0	5	0	0	0	2	0	3
9	Fear of disease spread through animal contact	0	0	2	0	6	0	3	2	5
10	Fear of animal loss	0	0	2	2	0	0	0	0	3
11	Fear of animal injury (animal safety)	0	0	0	0	0	0	0	0	1
12	Not knowing the importance of vaccines	0	0	8	0	0	0	7	0	2
13	Limited vaccines	0	0	0	3	0	0	0	0	1
14	Vaccine side effects	0	0	0	0	10	0	3	0	2
15	Short vaccination time	0	0	0	0	9	5	0	0	2
16	Dip/crush use charges	0	0	0	0	3	1	0	5	4
17	Difficulties in handling livestock	0	0	0	0	1	0	0	0	1
18	Fear of witchcraft done on the animals	0	0	0	0	0	0	0	0	1
19	Irregular vaccination	0	0	0	0	0	7	0	0	1
20	Home treatment of livestock	0	0	0	0	0	0	0	2	1
	A yellow cell with a zero in it means that the barrier was not identidied in the FGD
	A zero in a white cell means that the barrier had a score of zero in the pairwise ranking exercise

## Sheet: Combined 
	Barrier to vaccine uptake	Dzivani M	Dzivani W	Kinondo M	Kinondo W	Kirewe M	Kirewe W	Kiwegu M	Kiwegu W	Mwalewa M	Mwalewa W	Vingujini M	Vingujini W	Wamasa M	Wamasa W	Mwachipanga M	Mwachipanga W	Total FGDs
1	Long distances to vaccination points	0	0	0	3	0	6	5	4	7	6	3	5	5	3	3	2	16
2	Lack of a vaccination crush(es)/dips	3	3	3	4	5	6	4	5	6	5	5	5	8	4	0	0	14
3	Lack of paths to move livestock in the cropping season	2	2	0	0	2	2	4	0	0	2	1	0	0	0	0	0	7
4	Lack of vaccination information	1	1	3	5	4	0	6	6	8	11	4	2	7	0	0	5	14
5	Lack of veterinary officers	0	4	4	1	0	0	8	0	0	0	6	0	0	0	0	0	5
6	Mistrust of vaccines (no faith)	0	0	2	0	7	5	0	0	3	0	0	0	0	2	5	0	7
7	Disinterest in vaccines	0	0	3	0	7	5	1	0	4	5	2	3	0	6	2	5	12
8	Short vaccination time	0	0	0	0	2	0	5	0	0	9	0	5	2	0	0	0	5
9	Fear of animal loss	0	0	0	0	5	2	2	2	0	0	0	0	0	0	4	0	6
10	Lack of someone to take the animals for vaccination	0	0	0	0	4	0	0	0	0	0	0	0	0	0	0	0	1
11	Fear of disease spread through animal contact	0	0	0	0	0	2	0	0	1	6	0	0	1	3	5	2	9
12	Dip/crush use charges	0	0	0	0	0	0	0	0	5	3	0	1	0	0	1	5	6
13	Fear of witchcraft done on the animals	0	0	0	0	0	0	0	0	0	0	0	0	0	0	0	0	2
14	Vaccine side effects	0	0	0	0	0	0	0	0	2	10	0	0	0	3	0	0	3
15	Water shortage	0	0	0	0	0	0	0	0	0	0	0	0	2	0	0	0	1
16	Delayed/ late vaccination	0	0	0	0	0	0	0	0	0	0	0	0	2	0	0	0	1
17	Limited vaccines	0	0	0	0	0	0	0	3	0	0	0	0	4	0	0	0	2
18	Long waiting time for vaccine delivery	0	0	0	2	0	0	0	1	0	8	0	0	0	0	0	0	3
19	Not knowing the importance of vaccines	0	0	0	0	0	8	0	0	0	0	0	0	0	7	0	0	2
20	Irregular vaccination	0	0	0	0	0	0	0	0	0	0	0	7	0	0	0	0	1
21	Home treatment of livestock	0	0	0	0	0	0	0	0	0	0	0	0	0	0	0	2	1
22	Difficulties in handling livestock	0	0	0	0	0	0	0	0	0	1	0	0	0	0	0	0	1
23	Animal safety (fear of animal injury)	0	0	0	0	0	0	0	0	0	0	0	0	0	0	0	0	1
	A yellow cell with a zero in it means that the barrier was not identidied in the FGD
	A zero in a white cell means that the barrier had a score of zero in the pairwise ranking exercise

## Sheet: Ranking men 
	Barrier	Dzivani	Kinondo	Kirewe	Kiwegu	Mwalewa	Vingujini	Wamasa	Mwachipanga	Ranks
1	Long distances to vaccination points	4	6	9	3	2	4	3	3
5	Lack of a vaccination crush(es)/dips	1	2	3	5	3	2	5	0	1
3	Lack of paths to move livestock in the cropping season	2	0	7	5	0	6	0	0
4	Lack of vaccination information	3	2	5	2	1	3	0	7	1
5	Lack of veterinary officers	0	1	0	1	0	1	0	0	3
6	Mistrust of vaccines (no faith)	0	5	1	0	6	0	9	1
7	Disinterest in vaccines	0	2	1	8	5	5	2	5
8	Short vaccination time	0	0	7	3	0	0	5	0
9	Fear of animal loss	0	0	3	7	0	0	0	3
10	Lack of someone to take the animals for vaccination	0	0	5	0	0	0	0	0
11	Fear of disease spread through animal contact	0	0	0	9	8	0	8	1
12	Dip/crush use charges	0	0	0	0	4	7	0	6
13	Fear of witchcraft done on the animals	0	0	0	0	9	0	0	0
14	Vaccine side effects	0	0	0	0	7	0	0	0
15	Water shortage	0	0	0	0	0	0	1	0
16	Delayed/ late vaccination	0	0	0	0	0	0	5	0
17	Limited vaccines	0	0	0	0	0	0	4	0
	A yellow cell with a zero in it means that the barrier was not identidied in the FGD
	A zero in a white cell means that the barrier had a score of zero in the pairwise ranking exercise

## Sheet: Ranking women
	Barrier	Dzivani	Kinondo	Kirewe	Kiwegu	Mwalewa	Vingujini	Wamasa	Mwachipanga	Ranking
1	Long distances to vaccination points	5	3	2	3	5	2	4	4
2	Lack of paths to move livestock in the cropping season	3	0	6	0	9	0	0	0
3	Lack of a vaccination crush(es)/dips	2	2	2	2	7	2	3	0	2
4	Lack of vaccination information	4	1	0	1	1	6	0	1	1
5	Lack of veterinary officers	1	5	0	0	0	0	0	0
6	Disinterest in vaccines	0	6	4	0	7	5	2	1
7	Long waiting time for vaccine delivery	0	4	0	6	4	0	0	0
8	Mistrust of vaccines (no faith)	0	0	4	0	0	5	7	0
9	Fear of disease spread through animal contact	0	0	6	7	5	0	4	4
10	Fear of animal loss	0	0	6	5	0	0	0	7
11	Fear of animal injury (animal safety)	0	0	9	0	0	0	0	0
12	Not knowing the importance of vaccines	0	0	1	0	0	0	1	0
13	Limited vaccines	0	0	0	4	0	0	0	0
14	Vaccine side effects	0	0	0	0	2	0	4	0
15	Short vaccination time	0	0	0	0	3	2	0	0
16	Dip/crush use charges	0	0	0	0	8	7	9	1
17	Difficulties in handling livestock	0	0	0	0	10	0	0	0
18	Fear of witchcraft done on the animals	0	0	0	0	11	0	0	0
19	Irregular vaccination	0	0	0	0	0	1	0	0
20	Home treatment of livestock	0	0	0	0	0	0	0	4
	A yellow cell with a zero in it means that the barrier was not identidied in the FGD
	A zero in a white cell means that the barrier had a score of zero in the pairwise ranking exercise
