# Supplementary material for: A Qualitative Study on Gendered Barriers to Livestock Vaccine Uptake in Kenya and Uganda and Their Implications on Rift Valley Fever Control
Source: Vaccines (Basel). 2019 Aug 8;7(3):86. doi: 10.3390/vaccines7030086 (PMC6789819; doi:10.3390/vaccines7030086)
Supplement: Supplementary file 1 [file vaccines-07-00086-s001.zip › Supplementary Material 3- Ibanda Pairwise Ranking Data.xlsx]

## Sheet: Men Pairwise
Inhibitor M	Kajwamushana 3	Kakunama 3	Kajwamushana 5	Bihembe 4	Kakunama 1	Kajwamushana 2	Rugaga 3	Total FGDs
Use of expired vaccines	3	0	0	0	0	0	0	1
Vaccine side effect	1	0	2	4	0	2	5	5
Having limited funds/lack of funds	5	2	0	1	4	4	3	7
Lack of sensitization	4	0	0	0	0	0	0	1
Having a small number of animals	0	0	0	0	0	0	0	1
Delays in delivery of service after disease spread	2	3	0	0	0	0	0	2
Having limited knowledge of vaccine importance	0	0	0	0	3	0	0	2
Mistrust of veterinary personnel	0	1	0	4	0	0	0	3
Mistrust of the vaccines offered	0	0	4	3	1	5	0	4
Limited access to veterinary officers	0	0	3	0	0	0	2	2
Limited access to vaccination information	0	0	2	0	2	3	0	3
Fear of death of animals	0	0	3	0	0	0	0	1
Conflicts resulting from ownership disputes	0	0	0	1	0	0	0	1
Religious belief/cultural belief	0	0	0	0	0	0	0	1
Use of 1 needle for many animals	0	0	0	0	0	1	2	2
A yellow cell with a zero in it means that the barrier was not identidied in the FGD
A zero in a white cell means that the barrier had a score of zero in the pairwise ranking exercise
Vacc side effects
Falling of of tails Kajwamushana3,kajwamushana 5 abortions, bihembe men side effects fear of animal deths and abortions, kakunama men side effects abortions, kajwamushana 2 fear of death of animals, rugaga 3 side effect death of animals

## Sheet: Women Pairwise
Inhibitor W	Kajwamushana 3	Kakunama 3	Kajwamushana 5	Bihembe 4	Kakunama 1	Kajwamushana 2	Rugaga 3	Total FGDs
Having limited finances	3	2	3	2	2	3	4	7
Lack of concern	2	0	0	0	0	0	0	1
Vaccine side effects	1	0	0	1	3	1	3	6
Inavailability of vaccines	0	3	0	0	0	0	0	1
Having limited knowledge of vaccine use	1	2	0	0	0	0	0	1
Mistrust of vaccine offered	0	2	2	0	4	0	0	4
Mistrust of veterinary personnel	0	0	2	0	4	0	0	2
Limited access to vaccination information	0	0	4	4	0	4	0	3
Challenges in restraining the animal	0	0	0	0	0	0	1	2
Disputes resulting from livestock ownership patterns	0	0	0	2	1	2	4	4
Sickness of the owner	0	0	0	1	0	0	0	1
Cultural beliefs	0	0	0	0	0	0	3	1
Use of 1 needle for many animals	0	0	0	0	0	0	0	1
A yellow cell with a zero in it means that the barrier was not identidied in the FGD
A zero in a white cell means that the barrier had a score of zero in the pairwise ranking exercise

## Sheet: Combined 
Inhibitor	Kajwamushana 3 M	Kajwamushana 3 W	Kakunama 3 M	Kakunama 3 W	Kajwamushana 5 M	Kajwamushana 5 W	Bihembe 4 M	Bihembe 4 W	Kakunama 1 M	Kakunama 1 W	Kajwamushana 2 M	Kajwamushana 2 W	Rugaga 3 M	Rugaga 3 W	Totals FGDs
Use of expired vaccines	3	0	0	0	0	0	0	0	0	0	0	0	0	0	1
Vaccine side effect	1	1	0	0	2	0	4	1	2	3	2	1	5	3	12
Having limited funds/lack of funds	5	3	2	2	0	3	2	2	4	2	4	3	3	4	14
Lack of sensitization	4	0	0	0	0	0	0	0	0	0	0	0	0	0	1
Having a small number of animals	0	0	0	0	0	0	0	0	0	0	0	0	0	0	1
Delays in delivery of service after disease spread	2	0	3	0	0	0	0	0	0	0	0	0	0	0	2
Having limited knowledge of vaccine importance	0		0	0	0	0	0	0	3	0	0	0	0	0	2
Mistrust of veterinary personnel	0	0	1	0	0	2	4	0	0	4	0	0	0	0	7
Mistrust of the vaccines offered	0	0	0	2	4	2	3	0	1	4	5	0	0	0	5
Limited access to veterinary officers	0		0	0	3	0	0	0	0	0	0	0	2	0	2
Limited access to vaccination information	0	0	0	0	2	4	0	4	2	0	3	4	0	0	5
Fear of death of animals	0		0		3	0	0	0	0	0	0	0	0	0	1
Conflicts resulting from ownership disputes	0	0	0	0	0	0	1	2	0	1	0	2	0	4	5
Religious belief/cultural belief	0	0	0	0	0	0	0	0	0	0	0	0	0	3	2
Use of 1 needle for many animals	0	0	0	0	0	0	0	0	0	0	1	0	1	0	2
Disinerest in vaccines	0	3	0	0	0	0	0	0	0	0	0	0	0	0	1
Lack of concern	0	2	0	0	0	0	0	0	0	0	0	0	0	0	1
Inavailability of vaccines	0	0	0	3	0	0	0	0	0	0	0	0	0	0	1
Having limited knowledge of vaccine use	0	0	0	2	0	0	0	0	0	0	0	0	0	0	1
Challenges in restraining the animal	0	0	0	0	0	0	0	0	0	0	0	0	0	1	2
Sickness of the owner	0	0	0	0	0	0	0	1	0	0	0	0	0	0	1
A yellow cell with a zero in it means that the barrier was not identidied in the FGD
A zero in a white cell means that the barrier had a score of zero in the pairwise ranking exercise

## Sheet: Ranking men
Inhibitor M	Kajwamushana 3	Kakunama 3	Kajwamushana 5	Bihembe 4	Kakunama 1	Kajwamushana 2	Rugaga 3	Total FGDs	Ranking
Use of expired vaccines	3	0	0	0	0	0	0	1
Vaccine side effect	5	0	3	1	5	4	1	5
Having limited funds/lack of funds	1	2	6	4	1	2	2	7	1
Lack of sensitization	2	0	0	0	0	0	0	1
Having a small number of animals	6	0	0	0	0	0	0	1
Delays in delivery of service after disease spread	4	1	0	0	0	0	0	2
Having limited knowledge of vaccine importance	0	4	0	0	2	0	0	2
Mistrust of veterinary personnel	0	3	0	1	0	0	5	3
Mistrust of the vaccines offered	0	0	1	3	4	1	0	4
Limited access to veterinary officers	0	0	2	0	0	0	3	2
Limited access to vaccination information	0	0	3	0	3	3	0	3
Fear of death of animals	0	0	2	0	0	0	0	1
Conflicts resulting from ownership disputes	0	0	0	4	0	0	0	1
Religious belief/cultural belief	0	0	0	0	0	6	0	1
Use of 1 needle for many animals	0	0	0	0	0	5	2	2
A yellow cell with a zero in it means that the barrier was not identidied in the FGD
A zero in a white cell means that the barrier had a score of zero in the pairwise ranking exercise

## Sheet: Ranking women
Inhibitor W	Kajwamushana 3	Kakunama 3	Kajwamushana 5	Bihembe 4	Kakunama 1	Kajwamushana 2	Rugaga 3	Total FGDs	Ranking
Having limited finances	1	2	2	2	4	2	1	7	1
Lack of concern	3	0	0	0	0	0	0	1
Vaccine side effects	4	5	0	4	3	4	3	6
Inavailability of vaccines	0	1	0	0	0	0	0	1
Having limited knowledge of vaccine use	1	2	0	0	0	0	0	2
Mistrust of vaccine offered	0	2	3	0	1	5	0	4	2
Mistrust of veterinary personnel	0	0	3	0	1	0	0	2
Limited access to vaccination information	0	0	1	1	0	1	0	3
Challenges in restraining the animal	0	0	5	0	0	0	5	2
Disputes resulting from livestock ownership patterns	0	0	0	2	5	3	1	4	2
Sickness of the owner	0	0	0	4	0	0	0	1
Cultural beliefs	0	0	0	0	0	0	3	1
Use of 1 needle for many animals	0	0	0	0	0	0	6	1
A yellow cell with a zero in it means that the barrier was not identidied in the FGD
A zero in a white cell means that the barrier had a score of zero in the pairwise ranking exercise
